# Supplementary material for: Evaluation of Chelator-to-Antibody Ratio on Development of 89Zr-iPET Tracer for Imaging of PD-L1 Expression on Tumor
Source: Int J Mol Sci. 2023 Dec 5;24(24):17132. doi: 10.3390/ijms242417132 (PMC10743313; doi:10.3390/ijms242417132)
Supplement: Supplementary file 1 [file ijms-24-17132-s001.zip]

Archive with 1 entries (1 files):
- ijms-2709720-supplementary.pdf
